# Supplementary material for: SMAX1/SMXL2 regulate root and root hair development downstream of KAI2-mediated signalling in Arabidopsis
Source: PLoS Genet. 2019 Aug 29;15(8):e1008327. doi: 10.1371/journal.pgen.1008327 (PMC6738646; doi:10.1371/journal.pgen.1008327)
Supplement: S2 Table — (XLSX) [file pgen.1008327.s009.xlsx]

## Sheet: Figure 1A
Genotype	Primary root length
Col-0 WT	83.185
Col-0 WT	48.876
Col-0 WT	86.84
Col-0 WT	86.149
Col-0 WT	93.509
Col-0 WT	91.801
Col-0 WT	93.973
Col-0 WT	92.008
Col-0 WT	102.216
Col-0 WT	68.503
Col-0 WT	90.316
Col-0 WT	90.618
Col-0 WT	96.911
Col-0 WT	81.135
Col-0 WT	95.309
Col-0 WT	90.714
Col-0 WT	98.482
Col-0 WT	113.476
Col-0 WT	99.702
Col-0 WT	93.583
Col-0 WT	85.262
Col-0 WT	88.111
max3-9	83.759
max3-9	59.581
max3-9	80.268
max3-9	61.936
max3-9	80.306
max3-9	85.854
max3-9	68.754
max3-9	87.772
max3-9	73.019
max3-9	59.576
max3-9	75.208
max3-9	82.349
max3-9	72.247
max3-9	79.253
max3-9	76.249
max3-9	81.639
max3-9	79.126
max3-9	71.794
max3-9	70.306
max3-9	76.809
max3-9	78.779
max3-9	77.661
max3-9	75.979
max3-9	90.045
max3-9	93.486
max3-9	89.878
max4-5	72.932
max4-5	68.725
max4-5	51.591
max4-5	67.458
max4-5	92.028
max4-5	68.403
max4-5	81.98
max4-5	93.216
max4-5	90.851
max4-5	75.954
max4-5	76.12
max4-5	87.064
max4-5	92.412
max4-5	95.633
max4-5	67.484
max4-5	80.995
max4-5	97.995
max4-5	84.506
max4-5	98.191
max4-5	68.095
max4-5	72.257
max4-5	66.658
max4-5	71.477
max1-1	66.724
max1-1	83.965
max1-1	85.65
max1-1	89.097
max1-1	71.573
max1-1	77.797
max1-1	66.856
max1-1	75.723
max1-1	75.193
max1-1	81.136
max1-1	73.3
max1-1	79.793
max1-1	76.774
max1-1	59.339
max1-1	71.394
max1-1	62.044
max1-1	59.221
max1-1	73.036
max1-1	78.638
d14-1	73.377
d14-1	75.534
d14-1	80.659
d14-1	79.056
d14-1	68.673
d14-1	74.862
d14-1	61.844
d14-1	64.545
d14-1	64.046
d14-1	71.616
d14-1	85.311
d14-1	63.68
d14-1	76.18
d14-1	71.163
d14-1	59.515
d14-1	64.509
d14-1	65.41
d14-1	71.492
d14-1	67.238
d14-1	78.733
d14-1	82.96
d14-1	66.837
d14-1	67.342
d14-1	67.362
d14-1	62.992
d14-1	65.937

## Sheet: Figure 1B
Genotype	Lateral root density
Col-0 WT	0.22
Col-0 WT	0.212
Col-0 WT	0.162
Col-0 WT	0.199
Col-0 WT	0.171
Col-0 WT	0.209
Col-0 WT	0.215
Col-0 WT	0.171
Col-0 WT	0.186
Col-0 WT	0.169
Col-0 WT	0.136
Col-0 WT	0.204
Col-0 WT	0.23
Col-0 WT	0.162
Col-0 WT	0.187
Col-0 WT	0.174
Col-0 WT	0.122
Col-0 WT	0.176
Col-0 WT	0.296
max3-9	0.215
max3-9	0.24
max3-9	0.256
max3-9	0.262
max3-9	0.226
max3-9	0.22
max3-9	0.207
max3-9	0.258
max3-9	0.25
max4-5	0.222
max4-5	0.219
max4-5	0.252
max4-5	0.243
max4-5	0.175
max4-5	0.27
max4-5	0.242
max4-5	0.278
max4-5	0.247
max4-5	0.226
max4-5	0.208
max4-5	0.334
max1-1	0.244
max1-1	0.225
max1-1	0.18
max1-1	0.304
max1-1	0.217
max1-1	0.28
max1-1	0.214
max1-1	0.202
max1-1	0.192
max1-1	0.194
max1-1	0.283
max1-1	0.283
d14-1	0.292
d14-1	0.228
d14-1	0.218
d14-1	0.243
d14-1	0.224
d14-1	0.213
d14-1	0.176
d14-1	0.266
d14-1	0.232
d14-1	0.192
d14-1	0.252

## Sheet: Figure 1C
Genotype	PRL
Col-0 WT	83.185
Col-0 WT	48.876
Col-0 WT	86.84
Col-0 WT	86.149
Col-0 WT	93.509
Col-0 WT	91.801
Col-0 WT	93.973
Col-0 WT	92.008
Col-0 WT	102.216
Col-0 WT	68.503
Col-0 WT	90.316
Col-0 WT	90.618
Col-0 WT	96.911
Col-0 WT	81.135
Col-0 WT	95.309
Col-0 WT	90.714
Col-0 WT	98.482
Col-0 WT	113.476
Col-0 WT	99.702
Col-0 WT	93.583
Col-0 WT	85.262
Col-0 WT	88.111
d14-1	73.377
d14-1	75.534
d14-1	80.659
d14-1	79.056
d14-1	68.673
d14-1	74.862
d14-1	61.844
d14-1	64.545
d14-1	64.046
d14-1	71.616
d14-1	85.311
d14-1	63.68
d14-1	76.18
d14-1	71.163
d14-1	59.515
d14-1	64.509
d14-1	65.41
d14-1	71.492
d14-1	67.238
d14-1	78.733
d14-1	82.96
d14-1	66.837
d14-1	67.342
d14-1	67.362
d14-1	62.992
d14-1	65.937
kai2-2	86.105
kai2-2	86.6
kai2-2	78.534
kai2-2	87.682
kai2-2	87.904
kai2-2	79.25
kai2-2	97.738
kai2-2	76.518
kai2-2	66.078
kai2-2	73.174
kai2-2	79.25
kai2-2	78.981
kai2-2	75.696
kai2-2	93.168
kai2-2	97.759
kai2-2	80.819
kai2-2	73.336
kai2-2	83.938
kai2-2	73.529
kai2-2	91.708
kai2-2	78.453
kai2-2	80.232
kai2-2	70.433
kai2-2	73.506
kai2-2	94.128
d14-1 kai2-2	68.962
d14-1 kai2-2	65.864
d14-1 kai2-2	47.521
d14-1 kai2-2	69.43
d14-1 kai2-2	72.585
d14-1 kai2-2	52.446
d14-1 kai2-2	87.549
d14-1 kai2-2	60.498
d14-1 kai2-2	72.483
d14-1 kai2-2	65.722
d14-1 kai2-2	74.483
d14-1 kai2-2	58.377
d14-1 kai2-2	66.356
d14-1 kai2-2	90.118
d14-1 kai2-2	64.772
d14-1 kai2-2	90.035
d14-1 kai2-2	84.411
d14-1 kai2-2	65.056
d14-1 kai2-2	94.422

## Sheet: Figure 1D
Genotype	Lateralrootdensity
Col-0 WT	0.266
Col-0 WT	0.202
Col-0 WT	0.182
Col-0 WT	0.197
Col-0 WT	0.241
Col-0 WT	0.192
Col-0 WT	0.274
Col-0 WT	0.245
Col-0 WT	0.282
Col-0 WT	0.257
Col-0 WT	0.221
Col-0 WT	0.172
Col-0 WT	0.222
Col-0 WT	0.206
Col-0 WT	0.272
Col-0 WT	0.25
Col-0 WT	0.239
Col-0 WT	0.228
Col-0 WT	0.252
d14-1	0.334
d14-1	0.284
d14-1	0.251
d14-1	0.267
d14-1	0.27
d14-1	0.28
d14-1	0.263
d14-1	0.275
d14-1	0.299
d14-1	0.287
d14-1	0.248
d14-1	0.258
d14-1	0.251
d14-1	0.166
d14-1	0.212
d14-1	0.25
d14-1	0.297
d14-1	0.318
kai2-2	0.279
kai2-2	0.278
kai2-2	0.202
kai2-2	0.251
kai2-2	0.196
kai2-2	0.254
kai2-2	0.255
kai2-2	0.273
kai2-2	0.234
kai2-2	0.289
kai2-2	0.244
kai2-2	0.244
kai2-2	0.278
kai2-2	0.284
kai2-2	0.263
kai2-2	0.273
kai2-2	0.3
kai2-2	0.274
kai2-2	0.262
d14-1 kai2-2	0.39
d14-1 kai2-2	0.307
d14-1 kai2-2	0.326
d14-1 kai2-2	0.38
d14-1 kai2-2	0.211
d14-1 kai2-2	0.29
d14-1 kai2-2	0.339
d14-1 kai2-2	0.369
d14-1 kai2-2	0.281
d14-1 kai2-2	0.394
d14-1 kai2-2	0.372
d14-1 kai2-2	0.384

## Sheet: Figure 2C
Genotype	Root hair density
Col-0 WT	37
Col-0 WT	36
Col-0 WT	20
Col-0 WT	30
Col-0 WT	39
Col-0 WT	25
Col-0 WT	30
Col-0 WT	23
Col-0 WT	20
Col-0 WT	24
Col-0 WT	23
Col-0 WT	21
Col-0 WT	23
Col-0 WT	35
Col-0 WT	22
Col-0 WT	20
Col-0 WT	17
Col-0 WT	25
Col-0 WT	17
d14-1	29
d14-1	36
d14-1	26
d14-1	25
d14-1	32
d14-1	23
d14-1	21
d14-1	21
d14-1	26
d14-1	20
d14-1	27
d14-1	30
d14-1	34
max4-5	27
max4-5	21
max4-5	12
max4-5	29
max4-5	33
max4-5	29
max4-5	22
max4-5	35
max4-5	21
max4-5	31
max4-5	32
max4-5	20
max4-5	28
max4-5	24
max4-5	20
max3-9	30
max3-9	33
max3-9	19
max3-9	17
max3-9	32
max3-9	29
max3-9	25
max3-9	26
max3-9	21
max1-1	35
max1-1	29
max1-1	32
max1-1	32
max1-1	27
max1-1	30
max1-1	24
max1-1	29
max1-1	29
max1-1	20
max1-1	31
max1-1	18
max1-1	21
max1-1	24

## Sheet: Figure 2D
Genotype	Root hair length
Col-0 WT	88.075
Col-0 WT	114.398
Col-0 WT	62.915
Col-0 WT	119.466
Col-0 WT	114.065
Col-0 WT	156.811
Col-0 WT	222.738
Col-0 WT	137.183
Col-0 WT	69.731
Col-0 WT	189.85
Col-0 WT	53.199
Col-0 WT	28.379
Col-0 WT	106.629
Col-0 WT	10.496
Col-0 WT	65.75
Col-0 WT	51.787
Col-0 WT	98.403
Col-0 WT	101.687
Col-0 WT	67.658
Col-0 WT	105.483
Col-0 WT	353.42
Col-0 WT	141.424
Col-0 WT	233.491
Col-0 WT	119.686
Col-0 WT	426.291
Col-0 WT	94.274
Col-0 WT	118.943
Col-0 WT	34.537
Col-0 WT	38.981
Col-0 WT	73.43
Col-0 WT	74.271
Col-0 WT	132.888
Col-0 WT	49.958
Col-0 WT	54.886
Col-0 WT	126.608
Col-0 WT	135.385
Col-0 WT	128.577
Col-0 WT	108.775
Col-0 WT	92.583
Col-0 WT	68.217
Col-0 WT	70.436
Col-0 WT	104.251
Col-0 WT	83.968
Col-0 WT	128.547
Col-0 WT	77.178
Col-0 WT	95.583
Col-0 WT	181.638
Col-0 WT	100.937
Col-0 WT	35.299
Col-0 WT	22.223
Col-0 WT	80.29
Col-0 WT	17.433
Col-0 WT	89.444
Col-0 WT	118.364
Col-0 WT	32.262
Col-0 WT	78.413
Col-0 WT	54.712
Col-0 WT	149.887
Col-0 WT	60.515
Col-0 WT	78.472
Col-0 WT	72.22
Col-0 WT	105.699
Col-0 WT	61.542
Col-0 WT	137.942
Col-0 WT	176.343
Col-0 WT	105.645
Col-0 WT	122.805
Col-0 WT	147.678
Col-0 WT	101.2
Col-0 WT	353.821
Col-0 WT	361.626
Col-0 WT	102.265
Col-0 WT	38.589
Col-0 WT	31.728
Col-0 WT	131.84
Col-0 WT	40.181
Col-0 WT	112.049
Col-0 WT	194.915
Col-0 WT	149.425
Col-0 WT	299.413
Col-0 WT	59.182
Col-0 WT	50.675
Col-0 WT	85.957
Col-0 WT	75.007
Col-0 WT	69.074
Col-0 WT	60.452
Col-0 WT	43.276
Col-0 WT	53.625
Col-0 WT	109.858
Col-0 WT	83.104
Col-0 WT	62.156
Col-0 WT	50.299
Col-0 WT	70.651
Col-0 WT	141.249
Col-0 WT	29.687
Col-0 WT	276.167
Col-0 WT	72.77
Col-0 WT	336.71
Col-0 WT	178.686
Col-0 WT	113.045
Col-0 WT	122.761
Col-0 WT	289.045
Col-0 WT	280.445
Col-0 WT	128.913
Col-0 WT	109.61
Col-0 WT	76.585
Col-0 WT	100.937
Col-0 WT	66.525
Col-0 WT	25.338
Col-0 WT	86.151
Col-0 WT	19.49
Col-0 WT	60.546
Col-0 WT	15.714
Col-0 WT	27.906
Col-0 WT	25.338
Col-0 WT	16.766
Col-0 WT	14.844
Col-0 WT	63.486
Col-0 WT	92.984
Col-0 WT	54.154
Col-0 WT	83.104
Col-0 WT	18.49
Col-0 WT	43.799
Col-0 WT	19.876
Col-0 WT	8.036
Col-0 WT	19.295
Col-0 WT	15.592
Col-0 WT	17.969
Col-0 WT	18.387
Col-0 WT	11.365
Col-0 WT	37.642
Col-0 WT	23.791
Col-0 WT	11.365
Col-0 WT	212.16
Col-0 WT	161.312
Col-0 WT	111.845
Col-0 WT	97.452
Col-0 WT	66.268
Col-0 WT	162.645
Col-0 WT	107.224
Col-0 WT	79.582
Col-0 WT	70.193
Col-0 WT	25.412
Col-0 WT	65.14
d14-1	84.309
d14-1	68.093
d14-1	110.454
d14-1	60.904
d14-1	349.479
d14-1	212.215
d14-1	30.334
d14-1	45.459
d14-1	154.436
d14-1	43.017
d14-1	20.719
d14-1	78.569
d14-1	108.728
d14-1	167.061
d14-1	211.876
d14-1	25.412
d14-1	152.539
d14-1	14.055
d14-1	18.387
d14-1	89.444
d14-1	19.49
d14-1	103.208
d14-1	7.796
d14-1	56.253
d14-1	54.049
d14-1	105.711
d14-1	95.563
d14-1	66.725
d14-1	105.4
d14-1	109.147
d14-1	46.939
d14-1	111.71
d14-1	278.763
d14-1	311.719
d14-1	159.596
d14-1	369.62
d14-1	327.281
d14-1	84.621
d14-1	24.108
d14-1	170.472
d14-1	106.397
d14-1	74.981
d14-1	42.746
d14-1	7.796
d14-1	34.702
d14-1	60.546
d14-1	23.791
d14-1	16.766
d14-1	50.825
d14-1	74.089
d14-1	96.276
d14-1	39.465
d14-1	128.253
d14-1	109.737
d14-1	123.3
d14-1	45.668
d14-1	62.4
d14-1	27.906
d14-1	154.762
d14-1	14.844
d14-1	106.577
d14-1	113.531
d14-1	84.067
d14-1	105.944
d14-1	89.444
d14-1	60.042
d14-1	76.808
d14-1	117.542
d14-1	79.982
d14-1	23.55
d14-1	56.522
d14-1	25.338
d14-1	169.657
d14-1	29.236
d14-1	115.455
d14-1	180.8
d14-1	52.48
d14-1	114.215
d14-1	195.236
d14-1	65.14
d14-1	95.979
d14-1	16.766
d14-1	19.196
d14-1	35.137
d14-1	4.358
d14-1	92.595
d14-1	22.813
d14-1	58.406
d14-1	100.692
d14-1	166.766
d14-1	99.268
d14-1	171.914
d14-1	75.913
d14-1	60.64
d14-1	67.994
d14-1	47.141
d14-1	29.687
d14-1	18.387
d14-1	38.981
d14-1	49.691
d14-1	119.466
d14-1	55.127
d14-1	205.845
d14-1	38.589
d14-1	151.888
d14-1	42.164
d14-1	131.819
d14-1	91.356
d14-1	63.934
d14-1	68.661
d14-1	24.421
d14-1	107.816
d14-1	18.49
d14-1	188.522
d14-1	97.368
d14-1	51.16
d14-1	37.491
d14-1	116.764
d14-1	39.03
d14-1	39.753
d14-1	175.067
d14-1	82.069
d14-1	46.777
d14-1	46.939
d14-1	120.872
d14-1	68.439
d14-1	105.623
d14-1	118.187
d14-1	55.196
d14-1	82.599
d14-1	181.278
d14-1	66.525
d14-1	128.652
d14-1	56.522
d14-1	43.144
d14-1	215.993
d14-1	139.321
d14-1	154.061
d14-1	188.411
d14-1	84.621
d14-1	245.122
d14-1	99.916
d14-1	236.639
d14-1	149.252
d14-1	56.657
d14-1	217.434
max3-9	253.661
max3-9	86.112
max3-9	30.507
max3-9	89.274
max3-9	175.912
max3-9	164.98
max3-9	215.253
max3-9	470.729
max3-9	355.003
max3-9	146.031
max3-9	20.349
max3-9	24.421
max3-9	17.541
max3-9	30.817
max3-9	84.912
max3-9	40.976
max3-9	39.753
max3-9	61.015
max3-9	36.411
max3-9	27.906
max3-9	143.132
max3-9	81.883
max3-9	31.488
max3-9	103.593
max3-9	79.338
max3-9	38.293
max3-9	29.815
max3-9	33.305
max3-9	93.27
max3-9	91.294
max3-9	50.6
max3-9	45.875
max3-9	43.973
max3-9	136.781
max3-9	120.479
max3-9	114.509
max3-9	68.964
max3-9	17.649
max3-9	28.975
max3-9	39.465
max3-9	53.234
max3-9	113.062
max3-9	27.564
max3-9	185.907
max3-9	185.416
max3-9	73.472
max3-9	36.981
max3-9	104.197
max3-9	109.038
max3-9	105.669
max3-9	73.472
max3-9	105.483
max3-9	86.31
max3-9	97.106
max3-9	142.325
max3-9	204.319
max3-9	52.624
max3-9	52.948
max3-9	66.98
max3-9	14.055
max3-9	36.775
max3-9	29.815
max3-9	204.937
max3-9	55.402
max3-9	78.93
max3-9	19.196
max3-9	24.421
max3-9	123.088
max3-9	118.58
max3-9	185.469
max3-9	120.995
max3-9	117.992
max3-9	134.992
max3-9	266.819
max3-9	353.539
max3-9	479.97
max3-9	454.561
max3-9	374.295
max3-9	378.442
max3-9	198.511
max3-9	23.47
max3-9	219.839
max3-9	130.607
max3-9	211.132
max3-9	294.079
max3-9	52.948
max3-9	207.561
max3-9	210.055
max3-9	324.507
max3-9	27.287
max3-9	67.292
max3-9	25.338
max3-9	76.882
max3-9	35.567
max3-9	16.653
max3-9	16.653
max3-9	57.058
max3-9	47.582
max3-9	14.189
max3-9	41.346
max3-9	53.908
max3-9	44.488
max3-9	78.979
max3-9	186.264
max3-9	212.885
max3-9	43.056
max3-9	77.986
max3-9	33.305
max3-9	156.956
max3-9	38.392
max3-9	98.152
max4-5	21.082
max4-5	48.843
max4-5	64.348
max4-5	116.1
max4-5	73.368
max4-5	108.998
max4-5	207.505
max4-5	122.372
max4-5	288.972
max4-5	137.28
max4-5	137.556
max4-5	94.544
max4-5	78.665
max4-5	101.818
max4-5	65.373
max4-5	159.014
max4-5	37.844
max4-5	92.184
max4-5	50.11
max4-5	338.686
max4-5	246.483
max4-5	146.71
max4-5	98.807
max4-5	84.171
max4-5	64.584
max4-5	69.786
max4-5	150.62
max4-5	34.094
max4-5	13.075
max4-5	44.445
max4-5	79.147
max4-5	41.984
max4-5	38.589
max4-5	99.248
max4-5	76.013
max4-5	19.49
max4-5	27.287
max4-5	26.149
max4-5	91.335
max4-5	23.711
max4-5	19.588
max4-5	101.294
max4-5	133.861
max4-5	130.717
max4-5	168.037
max4-5	216.44
max4-5	189.938
max4-5	170.917
max4-5	329.743
max4-5	65.14
max4-5	40.181
max4-5	250.726
max4-5	198.736
max4-5	104.778
max4-5	62.643
max4-5	62.187
max4-5	189.389
max4-5	178.041
max4-5	41.346
max4-5	224.75
max4-5	48.843
max4-5	84.171
max4-5	20.719
max4-5	36.619
max4-5	79.53
max4-5	69.786
max4-5	37.237
max4-5	162.146
max4-5	170.253
max4-5	78.858
max4-5	52.624
max4-5	106.201
max4-5	63.844
max4-5	66.98
max4-5	76.113
max4-5	61.201
max4-5	41.711
max4-5	50.675
max4-5	46.492
max4-5	64.584
max4-5	74.218
max4-5	31.488
max4-5	71.666
max4-5	24.654
max4-5	42.568
max4-5	30.257
max4-5	81.418
max4-5	19.49
max4-5	91.688
max4-5	110.255
max4-5	154.283
max4-5	295.598
max4-5	99.478
max4-5	46.777
max4-5	232.722
max4-5	63.247
max4-5	29.236
max4-5	29.301
max4-5	151.625
max4-5	112.455
max4-5	94.363
max4-5	118.812
max4-5	130.018
max4-5	45.334
max4-5	37.44
max4-5	135.721
max4-5	198.965
max4-5	240.058
max4-5	89.931
max4-5	62.278
max4-5	97.101
max4-5	77.962
max4-5	159.215
max4-5	16.072
max4-5	54.573
max4-5	82.254
max4-5	84.441
max4-5	44.828
max4-5	94.081
max4-5	20.349
max4-5	119.147
max4-5	25.338
max4-5	26.004
max4-5	27.287
max4-5	27.147
max4-5	26.004
max4-5	17.433
max4-5	164.749
max4-5	89.847
max4-5	28.11
max4-5	25.412
max4-5	62.278
max4-5	37.237
max4-5	13.075
max4-5	19.49
max4-5	64.112
max4-5	101.088
max4-5	279.863
max4-5	46.492
max4-5	50.563
max4-5	84.081
max4-5	32.439
max4-5	179.164
max4-5	107.038
max4-5	51.456
max4-5	108.955
max4-5	96.787
max4-5	29.815
max4-5	140.033
max4-5	55.812
max4-5	109.303
max1-1	147.098
max1-1	116.959
max1-1	31.488
max1-1	36.981
max1-1	227.029
max1-1	59.278
max1-1	139.531
max1-1	151.801
max1-1	79.362
max1-1	87.534
max1-1	20.719
max1-1	139.735
max1-1	23.47
max1-1	55.024
max1-1	306.471
max1-1	127.902
max1-1	91.854
max1-1	93.879
max1-1	148.038
max1-1	71.877
max1-1	43.973
max1-1	86.156
max1-1	147.472
max1-1	103.152
max1-1	62.4
max1-1	80.361
max1-1	67.882
max1-1	20.992
max1-1	23.55
max1-1	21.44
max1-1	41.666
max1-1	36.619
max1-1	62.915
max1-1	147.408
max1-1	129.359
max1-1	135.175
max1-1	75.209
max1-1	104.178
max1-1	87.534
max1-1	311.662
max1-1	216.365
max1-1	132.704
max1-1	171.67
max1-1	72.77
max1-1	72.325
max1-1	123.776
max1-1	38.981
max1-1	69.074
max1-1	211.802
max1-1	115.455
max1-1	138.985
max1-1	19.588
max1-1	60.452
max1-1	43.799
max1-1	30.507
max1-1	45.501
max1-1	21.082
max1-1	118.956
max1-1	271.282
max1-1	213.383
max1-1	190.259
max1-1	132.664
max1-1	172.286
max1-1	154.32
max1-1	99.84
max1-1	27.701
max1-1	189.356
max1-1	153.22
max1-1	115.587
max1-1	98.093
max1-1	64.584
max1-1	35.083
max1-1	60.452
max1-1	107.278
max1-1	58.601
max1-1	37.032
max1-1	86.112
max1-1	31.488
max1-1	122.653
max1-1	73.057
max1-1	206.763
max1-1	112.522
max1-1	39.417
max1-1	67.292
max1-1	74.473
max1-1	125.276
max1-1	93.635
max1-1	54.049
max1-1	28.975
max1-1	80.574
max1-1	146.235
max1-1	71.877
max1-1	61.911
max1-1	110.467
max1-1	33.191
max1-1	20.067
max1-1	66.296
max1-1	121.609
max1-1	57.884
max1-1	169.253
max1-1	29.301
max1-1	109.581
max1-1	88.053
max1-1	115.324
max1-1	55.812
max1-1	124.388
max1-1	92.41
max1-1	93.879
max1-1	91.936
max1-1	97.53
max1-1	254.125
max1-1	92.595
max1-1	40.133
max1-1	71.719
max1-1	120.226
max1-1	65.14
max1-1	27.906
max1-1	120.084
max1-1	78.399
max1-1	51.897
max1-1	31.728
max1-1	125.15
max1-1	78.858
max1-1	230.743
max1-1	153.62
max1-1	26.222
max1-1	292.401
max1-1	90.29
max1-1	177.976
max1-1	170.957
max1-1	108.955
max1-1	185.028
max1-1	277.57
max1-1	215.768
max1-1	157.624
max1-1	112.819
max1-1	68.217
max1-1	45.208
max1-1	53.199
max1-1	31.185
max1-1	107.904
max1-1	165.778
max1-1	68.439
max1-1	51.011
max1-1	71.48
max1-1	64.348
max1-1	100.239
max1-1	86.837
max1-1	94.06
max1-1	151.486
max1-1	164.487
max1-1	94.519
max1-1	191.739
max1-1	99.878
max1-1	87.164
max1-1	180.924
max1-1	137.582
max1-1	19.49
max1-1	78.569
max1-1	78.93
max1-1	74.702
max1-1	61.084
max1-1	54.886
max1-1	66.668
max1-1	99.019
max1-1	71.719
max1-1	71.506
max1-1	72.509
max1-1	116.233
max1-1	136.892
max1-1	94.06

## Sheet: Figure 2E
Genotype	Root hair density
Col-0 WT	48
Col-0 WT	25
Col-0 WT	41
Col-0 WT	35
Col-0 WT	25
Col-0 WT	36
Col-0 WT	36
Col-0 WT	32
Col-0 WT	30
Col-0 WT	35
Col-0 WT	31
Col-0 WT	32
Col-0 WT	24
Col-0 WT	32
Col-0 WT	23
Col-0 WT	24
Col-0 WT	37
Col-0 WT	36
Col-0 WT	26
Col-0 WT	30
Col-0 WT	36
Col-0 WT	32
Col-0 WT	31
Col-0 WT	40
Col-0 WT	35
d14-1	36
d14-1	32
d14-1	30
d14-1	37
d14-1	40
d14-1	28
d14-1	31
d14-1	42
d14-1	31
d14-1	38
d14-1	27
d14-1	31
d14-1	22
d14-1	33
d14-1	29
d14-1	23
d14-1	32
d14-1	29
d14-1	24
d14-1	24
kai2-2	26
kai2-2	26
kai2-2	28
kai2-2	21
kai2-2	16
kai2-2	26
kai2-2	12
kai2-2	13
kai2-2	18
kai2-2	15
kai2-2	15
kai2-1	19
kai2-1	24
kai2-1	23
kai2-1	20
kai2-1	29
kai2-1	28
kai2-1	28
kai2-1	19
kai2-1	21
kai2-1	14
kai2-1	19
kai2-1	9
kai2-1	19
kai2-1	13
kai2-1	24
max2-1	25
max2-1	12
max2-1	17
max2-1	19
max2-1	23
max2-1	22
max2-1	20
max2-1	18
max2-1	17
max2-1	15
max2-1	23
max2-1	18
max2-1	16
max2-1	25
max2-1	21
max2-1	19
max2-1	20
max2-1	15
max2-1	8
max2-1	25
max2-1	20
max2-1	7

## Sheet: Figure 2F
Genotype	Root hair lenght
Col-0 WT	234.024
Col-0 WT	177.791
Col-0 WT	244.751
Col-0 WT	133.705
Col-0 WT	187.929
Col-0 WT	129.006
Col-0 WT	165.772
Col-0 WT	197.893
Col-0 WT	194.944
Col-0 WT	87.794
Col-0 WT	224.276
Col-0 WT	193.31
Col-0 WT	203.459
Col-0 WT	190.05
Col-0 WT	232.403
Col-0 WT	160.723
Col-0 WT	99.421
Col-0 WT	300.918
Col-0 WT	120.084
Col-0 WT	42.923
Col-0 WT	218.467
Col-0 WT	241.619
Col-0 WT	154.455
Col-0 WT	131.644
Col-0 WT	226.392
Col-0 WT	95.563
Col-0 WT	217.753
Col-0 WT	198.238
Col-0 WT	123.96
Col-0 WT	289.642
Col-0 WT	60.452
Col-0 WT	275.919
Col-0 WT	41.666
Col-0 WT	353.686
Col-0 WT	348.814
Col-0 WT	42.923
Col-0 WT	290.487
Col-0 WT	312.723
Col-0 WT	204.529
Col-0 WT	127.897
Col-0 WT	147.472
Col-0 WT	193.044
Col-0 WT	166.23
Col-0 WT	170.65
Col-0 WT	13.782
Col-0 WT	17.969
Col-0 WT	31.185
Col-0 WT	31.185
Col-0 WT	62.4
Col-0 WT	43.582
Col-0 WT	235.907
Col-0 WT	313.942
Col-0 WT	214.191
Col-0 WT	306.949
Col-0 WT	170.283
Col-0 WT	209.203
Col-0 WT	255.949
Col-0 WT	257.724
Col-0 WT	362.711
Col-0 WT	209.13
Col-0 WT	99.478
Col-0 WT	152.201
Col-0 WT	254.841
Col-0 WT	212.017
Col-0 WT	199.013
Col-0 WT	200.837
Col-0 WT	186.152
Col-0 WT	183.096
Col-0 WT	281.096
Col-0 WT	407.533
Col-0 WT	128.223
Col-0 WT	426.623
Col-0 WT	286.835
Col-0 WT	254.573
Col-0 WT	46.328
Col-0 WT	171.97
Col-0 WT	34.702
Col-0 WT	103.593
Col-0 WT	173.859
Col-0 WT	178.506
Col-0 WT	47.94
Col-0 WT	84.621
Col-0 WT	229.897
Col-0 WT	211.308
Col-0 WT	78.665
Col-0 WT	242.373
Col-0 WT	113.011
Col-0 WT	152.823
Col-0 WT	81.067
Col-0 WT	179.831
Col-0 WT	85.758
Col-0 WT	193.202
Col-0 WT	156.228
Col-0 WT	297.03
Col-0 WT	221.481
Col-0 WT	64.789
Col-0 WT	157.873
Col-0 WT	169.668
Col-0 WT	124.327
Col-0 WT	134.724
Col-0 WT	53.519
Col-0 WT	61.17
Col-0 WT	60.703
Col-0 WT	118.572
Col-0 WT	77.104
Col-0 WT	190.259
Col-0 WT	70.409
Col-0 WT	31.728
Col-0 WT	134.258
Col-0 WT	130.47
Col-0 WT	74.981
Col-0 WT	144.519
Col-0 WT	172.223
Col-0 WT	110.289
Col-0 WT	64.319
Col-0 WT	138.108
Col-0 WT	243.662
Col-0 WT	27.287
Col-0 WT	137.321
Col-0 WT	148.358
Col-0 WT	283.095
Col-0 WT	187.119
Col-0 WT	284.781
Col-0 WT	161.712
Col-0 WT	96.217
Col-0 WT	251.669
Col-0 WT	164.761
Col-0 WT	115.931
Col-0 WT	189.218
Col-0 WT	139.258
Col-0 WT	251.616
Col-0 WT	158.173
Col-0 WT	125.377
Col-0 WT	126.703
Col-0 WT	140.033
Col-0 WT	99.478
Col-0 WT	405.674
Col-0 WT	307.394
Col-0 WT	276.751
Col-0 WT	111.232
Col-0 WT	101.425
Col-0 WT	308.836
Col-0 WT	95.503
Col-0 WT	96.276
Col-0 WT	111.641
Col-0 WT	339.582
Col-0 WT	469.866
Col-0 WT	375.717
Col-0 WT	168.95
Col-0 WT	90.416
Col-0 WT	135.048
Col-0 WT	275.113
Col-0 WT	236.791
Col-0 WT	61.046
Col-0 WT	162.24
Col-0 WT	118.508
Col-0 WT	167.935
Col-0 WT	189.87
Col-0 WT	159.215
Col-0 WT	86.552
Col-0 WT	138.602
Col-0 WT	109.303
Col-0 WT	290.356
Col-0 WT	286.715
Col-0 WT	127.897
Col-0 WT	105.267
Col-0 WT	288.88
Col-0 WT	176.72
Col-0 WT	196.999
Col-0 WT	94.303
Col-0 WT	101.294
Col-0 WT	135.889
Col-0 WT	94.202
Col-0 WT	136.28
Col-0 WT	38.293
Col-0 WT	140.033
Col-0 WT	194.905
Col-0 WT	155.631
Col-0 WT	85.625
Col-0 WT	260.801
Col-0 WT	272.156
Col-0 WT	234.291
Col-0 WT	48.726
Col-0 WT	185.682
Col-0 WT	201.385
Col-0 WT	174.785
Col-0 WT	257.746
Col-0 WT	261.354
Col-0 WT	103.079
Col-0 WT	143.609
Col-0 WT	193.349
Col-0 WT	98.403
Col-0 WT	74.702
Col-0 WT	66.382
Col-0 WT	137.625
Col-0 WT	92.451
Col-0 WT	99.554
Col-0 WT	191.166
Col-0 WT	98.692
Col-0 WT	132.593
Col-0 WT	171.693
Col-0 WT	171.616
Col-0 WT	113.648
Col-0 WT	170.494
Col-0 WT	175.468
Col-0 WT	46.818
Col-0 WT	37.083
Col-0 WT	13.643
Col-0 WT	173.016
Col-0 WT	60.546
Col-0 WT	29.494
Col-0 WT	145.658
Col-0 WT	167.437
Col-0 WT	142.334
Col-0 WT	54.573
Col-0 WT	52.66
Col-0 WT	209.856
Col-0 WT	46.818
Col-0 WT	81.067
Col-0 WT	227.972
d14-1	126.463
d14-1	99.573
d14-1	178.686
d14-1	108.623
d14-1	138.985
d14-1	87.599
d14-1	101.743
d14-1	156.033
d14-1	185.201
d14-1	122.914
d14-1	112.235
d14-1	48.413
d14-1	121.029
d14-1	83.332
d14-1	105.411
d14-1	50.713
d14-1	30.817
d14-1	117.736
d14-1	204.808
d14-1	435.476
d14-1	80.856
d14-1	136.614
d14-1	222.2
d14-1	88.075
d14-1	119.259
d14-1	319.792
d14-1	215.746
d14-1	137.818
d14-1	391.142
d14-1	141.759
d14-1	475.224
d14-1	158.173
d14-1	185.662
d14-1	188.161
d14-1	262.051
d14-1	112.202
d14-1	114.398
d14-1	60.42
d14-1	220.346
d14-1	252.633
d14-1	186.539
d14-1	231.149
d14-1	200.525
d14-1	146.503
d14-1	449.652
d14-1	109.164
d14-1	152.537
d14-1	85.847
d14-1	286.749
d14-1	29.236
d14-1	187.605
d14-1	304.208
d14-1	69.976
d14-1	83.263
d14-1	150.191
d14-1	145.292
d14-1	41.666
d14-1	85.625
d14-1	191.939
d14-1	68.467
d14-1	105.537
d14-1	142.76
d14-1	156.907
d14-1	268.728
d14-1	134.371
d14-1	256.305
d14-1	310.639
d14-1	339.94
d14-1	404.839
d14-1	222.746
d14-1	100.011
d14-1	316.641
d14-1	299.222
d14-1	116.829
d14-1	226.174
d14-1	112.658
d14-1	247.652
d14-1	156.726
d14-1	240.555
d14-1	136.155
d14-1	127.286
d14-1	168.95
d14-1	172.62
d14-1	62.37
d14-1	129.754
d14-1	99.248
d14-1	136.489
d14-1	145.658
d14-1	115.931
d14-1	249.25
d14-1	130.688
d14-1	356.553
d14-1	334.249
d14-1	446.91
d14-1	379.564
d14-1	393.109
d14-1	423.307
d14-1	188.615
d14-1	129.168
d14-1	102.931
d14-1	93.717
d14-1	475.967
d14-1	126.388
d14-1	254.364
d14-1	124.8
d14-1	82.599
d14-1	113.648
d14-1	206.13
d14-1	199.756
d14-1	191.533
d14-1	266.443
d14-1	245.65
d14-1	152.201
d14-1	203.3
d14-1	253.826
d14-1	252.279
d14-1	299.349
d14-1	111.249
d14-1	276.366
d14-1	473.591
d14-1	439.725
d14-1	431.955
d14-1	164.98
d14-1	279.374
d14-1	161.724
d14-1	71.877
d14-1	202.288
d14-1	190.329
d14-1	130.819
d14-1	148.435
d14-1	223.334
d14-1	187.119
d14-1	170.115
d14-1	99.84
d14-1	92.923
d14-1	104.959
d14-1	409.88
d14-1	380.064
d14-1	271.261
d14-1	369.194
d14-1	425.455
d14-1	252.701
d14-1	369.132
d14-1	243.444
d14-1	302.128
d14-1	276.806
d14-1	193.938
d14-1	255.593
d14-1	319.935
d14-1	187.858
d14-1	140.818
d14-1	111.624
d14-1	165.382
d14-1	135.763
d14-1	144.703
d14-1	76.038
d14-1	122.728
d14-1	89.656
d14-1	188.161
d14-1	62.855
d14-1	93.879
d14-1	128.696
d14-1	81.976
d14-1	73.057
d14-1	120.81
d14-1	71.134
d14-1	121.233
d14-1	91.626
d14-1	92.923
d14-1	87.707
d14-1	147.318
d14-1	115.899
d14-1	111.369
d14-1	262.825
d14-1	140.386
d14-1	112.792
d14-1	260.736
d14-1	91.936
d14-1	129.901
d14-1	293.084
d14-1	120.982
d14-1	128.696
d14-1	116.764
d14-1	95.523
d14-1	128.489
d14-1	204.882
d14-1	177.834
d14-1	276.298
d14-1	89.082
d14-1	29.236
d14-1	48.217
d14-1	125.966
d14-1	146.114
d14-1	40.697
d14-1	137.818
d14-1	107.834
d14-1	116.813
d14-1	97.452
d14-1	177.374
d14-1	106.469
d14-1	250.549
d14-1	73.239
d14-1	177.887
d14-1	136.503
d14-1	122.914
d14-1	110.616
d14-1	130.586
d14-1	138.066
d14-1	183.924
d14-1	110.341
d14-1	98.093
d14-1	103.208
d14-1	166.725
d14-1	194.582
d14-1	62.891
d14-1	166.725
d14-1	314.033
d14-1	265.071
d14-1	259.584
d14-1	93.703
d14-1	79.352
d14-1	80.197
d14-1	96.658
d14-1	85.262
d14-1	186.985
d14-1	228.349
d14-1	152.796
d14-1	195.004
d14-1	61.203
d14-1	182.342
kai2-1	127.584
kai2-1	130.746
kai2-1	147.742
kai2-1	80.361
kai2-1	219.543
kai2-1	40.697
kai2-1	194.006
kai2-1	34.702
kai2-1	82.875
kai2-1	45.334
kai2-1	12.48
kai2-1	103.813
kai2-1	83.104
kai2-1	76.412
kai2-1	73.368
kai2-1	33.533
kai2-1	76.436
kai2-1	49.192
kai2-1	56.657
kai2-1	123.546
kai2-1	281.636
kai2-1	177.545
kai2-1	134.64
kai2-1	171.914
kai2-1	93.575
kai2-1	238.43
kai2-1	109.771
kai2-1	122.914
kai2-1	117.801
kai2-1	36.411
kai2-1	62.764
kai2-1	164.392
kai2-1	323.542
kai2-1	133.918
kai2-1	68.077
kai2-1	33.134
kai2-1	46.328
kai2-1	112.792
kai2-1	77.375
kai2-1	64.877
kai2-1	140.872
kai2-1	148.243
kai2-1	127.867
kai2-1	157.873
kai2-1	74.064
kai2-1	150.897
kai2-1	166.846
kai2-1	138.766
kai2-1	69.976
kai2-1	52.66
kai2-1	139.571
kai2-1	274.29
kai2-1	177.791
kai2-1	86.552
kai2-1	65.489
kai2-1	151.375
kai2-1	125.483
kai2-1	173.509
kai2-1	86.508
kai2-1	161.03
kai2-1	74.626
kai2-1	265.679
kai2-1	105.068
kai2-1	82.254
kai2-1	50.11
kai2-1	91.854
kai2-1	101.2
kai2-1	75.209
kai2-1	103.373
kai2-1	150.393
kai2-1	88.053
kai2-1	72.351
kai2-1	185.569
kai2-1	49.346
kai2-1	47.141
kai2-1	47.422
kai2-1	35.083
kai2-1	37.032
kai2-1	98.634
kai2-1	33.362
kai2-1	23.389
kai2-1	105.321
kai2-1	34.094
kai2-1	122.341
kai2-1	101.088
kai2-1	46.777
kai2-1	99.707
kai2-1	92.923
kai2-1	80.267
kai2-1	77.228
kai2-1	135.735
kai2-1	74.218
kai2-1	87.902
kai2-1	19.49
kai2-1	23.47
kai2-1	17.969
kai2-1	113.146
kai2-1	92.349
kai2-1	27.564
kai2-1	80.503
kai2-1	183.924
kai2-1	66.98
kai2-1	67.573
kai2-1	117.348
kai2-1	99.916
kai2-1	108.623
kai2-1	59.278
kai2-1	28.777
kai2-1	72.43
kai2-1	99.019
kai2-1	161.206
kai2-1	131.036
kai2-1	183.055
kai2-1	131.413
kai2-1	192.206
kai2-1	237.792
kai2-1	184.903
kai2-1	89.847
kai2-1	223.121
kai2-1	58.634
kai2-1	194.143
kai2-1	278.496
kai2-1	202.823
kai2-1	288.439
kai2-1	229.996
kai2-1	169.825
kai2-1	299.45
kai2-1	204.232
kai2-1	98.093
kai2-1	125.119
kai2-1	161.524
kai2-1	114.878
kai2-1	70.436
kai2-1	71.134
kai2-1	177.363
kai2-1	262.833
kai2-1	150.393
kai2-1	149.773
kai2-1	152.338
kai2-1	191.066
kai2-1	167.357
kai2-1	144.282
kai2-1	161.524
kai2-1	180.432
kai2-1	111.641
kai2-1	114.065
kai2-1	114.065
kai2-1	54.608
kai2-1	112.927
kai2-1	28.777
kai2-1	212.527
kai2-1	101.65
kai2-1	79.911
kai2-1	128.578
kai2-1	120.542
kai2-1	66.182
kai2-1	82.254
kai2-1	24.108
kai2-1	81.86
kai2-1	158.365
kai2-1	141.853
kai2-1	111.71
kai2-1	55.024
kai2-1	141.437
kai2-1	182.108
kai2-1	150.985
kai2-1	145.135
kai2-1	57.356
kai2-1	78.834
kai2-1	62.915
kai2-1	215.359
kai2-1	180.831
kai2-1	92.657
kai2-1	142.76
max2-1	76.412
max2-1	38.293
max2-1	19.196
max2-1	25.338
max2-1	40.93
max2-1	19.49
max2-1	54.573
max2-1	66.382
max2-1	33.191
max2-1	84.621
max2-1	69.731
max2-1	31.728
max2-1	73.472
max2-1	60.452
max2-1	57.851
max2-1	62.855
max2-1	27.287
max2-1	191.364
max2-1	212.795
max2-1	130.688
max2-1	165.852
max2-1	118.956
max2-1	96.768
max2-1	72.535
max2-1	85.625
max2-1	202.251
max2-1	90.772
max2-1	68.661
max2-1	76.013
max2-1	76.635
max2-1	258.166
max2-1	130.949
max2-1	170.115
max2-1	219.032
max2-1	121.983
max2-1	128.696
max2-1	185.17
max2-1	126.913
max2-1	140.399
max2-1	208.357
max2-1	86.508
max2-1	78.011
max2-1	83.263
max2-1	95.523
max2-1	94.544
max2-1	85.758
max2-1	249.478
max2-1	88.762
max2-1	95.821
max2-1	66.268
max2-1	143.755
max2-1	62.4
max2-1	64.437
max2-1	108.326
max2-1	245.441
max2-1	145.645
max2-1	250.549
max2-1	185.201
max2-1	181.377
max2-1	113.112
max2-1	214.714
max2-1	161.959
max2-1	187.362
max2-1	102.023
max2-1	236.992
max2-1	222.61
max2-1	210.804
max2-1	167.799
max2-1	109.425
max2-1	121.843
max2-1	140.669
max2-1	117.202
max2-1	111.113
max2-1	136.378
max2-1	218.241
max2-1	71.48
max2-1	112.049
max2-1	152.823
max2-1	120.479
max2-1	116.959
max2-1	68.217
max2-1	54.573
max2-1	300.21
max2-1	233.528
max2-1	72.77
max2-1	161.006
max2-1	150.393
max2-1	153.691
max2-1	168.353
max2-1	109.737
max2-1	196.313
max2-1	92.184
max2-1	148.755
max2-1	59.278
max2-1	241.383
max2-1	117.801
max2-1	172.686
max2-1	132.492
max2-1	52.007
max2-1	50.675
max2-1	129.168
max2-1	25.338
max2-1	26.149
max2-1	79.911
max2-1	170.862
max2-1	93.737
max2-1	146.542
max2-1	66.268
max2-1	104.959
max2-1	94.544
max2-1	88.053
kai2-2	144.44
kai2-2	86.046
kai2-2	137.612
kai2-2	124.327
kai2-2	281.804
kai2-2	130.746
kai2-2	66.611
kai2-2	88.762
kai2-2	113.146
kai2-2	139.735
kai2-2	183.21
kai2-2	108.955
kai2-2	214.262
kai2-2	54.886
kai2-2	105.267
kai2-2	225.315
kai2-2	97.764
kai2-2	31.185
kai2-2	34.537
kai2-2	35.137
kai2-2	34.039
kai2-2	325.765
kai2-2	58.601
kai2-2	19.49
kai2-2	103.079
kai2-2	17.541
kai2-2	82.23
kai2-2	41.984
kai2-2	204.65
kai2-2	219.344
kai2-2	129.109
kai2-2	102.857
kai2-2	52.48
kai2-2	58.406
kai2-2	68.077
kai2-2	52.624
kai2-2	117.671
kai2-2	84.171
kai2-2	244.689
kai2-2	48.726
kai2-2	227.505
kai2-2	246.699
kai2-2	47.181
kai2-2	93.168
kai2-2	72.115
kai2-2	103.813
kai2-2	44.87
kai2-2	219.759
kai2-2	258.166
kai2-2	64.319
kai2-2	156.046
kai2-2	100.617
kai2-2	101.294
kai2-2	66.725
kai2-2	172.686
kai2-2	83.332
kai2-2	87.555
kai2-2	210.966
kai2-2	137.114
kai2-2	99.878
kai2-2	113.848
kai2-2	97.003
kai2-2	81.067
kai2-2	156.907
kai2-2	195.76
kai2-2	103.152
kai2-2	113.045
kai2-2	158.293
kai2-2	143.887
kai2-2	63.636
kai2-2	79.362
kai2-2	78.181
kai2-2	228.795
kai2-2	73.239
kai2-2	66.525
kai2-2	64.289
kai2-2	160.249
kai2-2	228.247
kai2-2	99.401
kai2-2	40.976
kai2-2	50.675
kai2-2	98.499
kai2-2	78.011
kai2-2	74.218
kai2-2	95.583
kai2-2	29.236
kai2-2	140.683
kai2-2	153.096
kai2-2	96.63
kai2-2	123.96
kai2-2	63.486
kai2-2	147.33
kai2-2	84.171
kai2-2	77.104
kai2-2	60.2

## Sheet: Figure 2G
Genotype	Root hair density	Treatment
Ler WT	32	Solvent
Ler WT	39	Solvent
Ler WT	40	Solvent
Ler WT	35	Solvent
Ler WT	42	Solvent
Ler WT	38	Solvent
Ler WT	43	Solvent
Ler WT	35	Solvent
Ler WT	35	Solvent
Ler WT	40	Solvent
Ler WT	25	Solvent
Ler WT	34	Solvent
Ler WT	28	Solvent
Ler WT	32	Solvent
Ler WT	41	Solvent
Ler WT	33	Solvent
Ler WT	42	KAR
Ler WT	39	KAR
Ler WT	47	KAR
Ler WT	36	KAR
Ler WT	34	KAR
Ler WT	48	KAR
Ler WT	41	KAR
Ler WT	30	KAR
Ler WT	56	KAR
Ler WT	41	KAR
Ler WT	50	KAR
Ler WT	38	KAR
Ler WT	54	KAR
Ler WT	38	KAR
Ler WT	45	KAR
max2-8	12	Solvent
max2-8	13	Solvent
max2-8	15	Solvent
max2-8	16	Solvent
max2-8	19	Solvent
max2-8	13	Solvent
max2-8	13	Solvent
max2-8	21	Solvent
max2-8	24	Solvent
max2-8	15	Solvent
max2-8	16	KAR
max2-8	11	KAR
max2-8	24	KAR
max2-8	12	KAR
max2-8	16	KAR
max2-8	9	KAR
max2-8	25	KAR
max2-8	21	KAR
max2-8	16	KAR
max2-8	20	KAR
max2-8	21	KAR
kai2-1	9	Solvent
kai2-1	15	Solvent
kai2-1	16	Solvent
kai2-1	12	Solvent
kai2-1	18	Solvent
kai2-1	15	Solvent
kai2-1	13	Solvent
kai2-1	18	Solvent
kai2-1	11	Solvent
kai2-1	12	Solvent
kai2-1	13	KAR
kai2-1	22	KAR
kai2-1	16	KAR
kai2-1	11	KAR
kai2-1	25	KAR
kai2-1	15	KAR
kai2-1	11	KAR
kai2-1	16	KAR
kai2-1	19	KAR
kai2-1	7	KAR
kai2-1	15	KAR
kai2-1	19	KAR
kai2-1	21	KAR
kai2-2	8	Solvent
kai2-2	12	Solvent
kai2-2	2	Solvent
kai2-2	16	Solvent
kai2-2	10	Solvent
kai2-2	3	Solvent
kai2-2	10	Solvent
kai2-2	15	Solvent
kai2-2	4	Solvent
kai2-2	3	Solvent
kai2-2	22	Solvent
kai2-2	8	Solvent
kai2-2	2	Solvent
kai2-2	19	Solvent
kai2-2	7	KAR
kai2-2	7	KAR
kai2-2	16	KAR
kai2-2	21	KAR
kai2-2	2	KAR
kai2-2	5	KAR
kai2-2	15	KAR
kai2-2	1	KAR
kai2-2	9	KAR
kai2-2	17	KAR
kai2-2	7	KAR
kai2-2	23	KAR
kai2-2	4	KAR
kai2-2	15	KAR
kai2-2	11	KAR
kai2-2	25	KAR

## Sheet: Figure 2H
Genotype	Roothairlength
Ler WT	97.413	Solvent
Ler WT	375.742	Solvent
Ler WT	104.481	Solvent
Ler WT	311.847	Solvent
Ler WT	217.823	Solvent
Ler WT	254.626	Solvent
Ler WT	220.745	Solvent
Ler WT	54.886	Solvent
Ler WT	215.611	Solvent
Ler WT	305.2	Solvent
Ler WT	133.903	Solvent
Ler WT	124.318	Solvent
Ler WT	115.324	Solvent
Ler WT	56.657	Solvent
Ler WT	35.939	Solvent
Ler WT	208.22	Solvent
Ler WT	412.825	Solvent
Ler WT	53.625	Solvent
Ler WT	236.679	Solvent
Ler WT	103.152	Solvent
Ler WT	331.183	Solvent
Ler WT	135.587	Solvent
Ler WT	37.491	Solvent
Ler WT	249.79	Solvent
Ler WT	202.936	Solvent
Ler WT	264.298	Solvent
Ler WT	218.511	Solvent
Ler WT	240.632	Solvent
Ler WT	296.416	Solvent
Ler WT	259.253	Solvent
Ler WT	29.687	Solvent
Ler WT	142.614	Solvent
Ler WT	129.667	Solvent
Ler WT	77.228	Solvent
Ler WT	36.775	Solvent
Ler WT	58.924	Solvent
Ler WT	155.971	Solvent
Ler WT	61.17	Solvent
Ler WT	248.658	Solvent
Ler WT	30.817	Solvent
Ler WT	160.923	Solvent
Ler WT	170.862	Solvent
Ler WT	72.325	Solvent
Ler WT	25.338	Solvent
Ler WT	20.067	Solvent
Ler WT	140.033	Solvent
Ler WT	52.948	Solvent
Ler WT	179.482	Solvent
Ler WT	96.296	Solvent
Ler WT	269.727	Solvent
Ler WT	267.504	Solvent
Ler WT	53.519	Solvent
Ler WT	245.131	Solvent
Ler WT	167.159	Solvent
Ler WT	451.556	Solvent
Ler WT	145.814	Solvent
Ler WT	431.144	Solvent
Ler WT	277.922	Solvent
Ler WT	100.011	Solvent
Ler WT	161.147	Solvent
Ler WT	200.903	Solvent
Ler WT	194.198	Solvent
Ler WT	299.095	Solvent
Ler WT	162.228	Solvent
Ler WT	70.624	Solvent
Ler WT	52.444	Solvent
Ler WT	80.574	Solvent
Ler WT	45.501	Solvent
Ler WT	40.976	Solvent
Ler WT	31.488	Solvent
Ler WT	34.039	Solvent
Ler WT	114.065	Solvent
Ler WT	62.976	Solvent
Ler WT	41.991	Solvent
Ler WT	359.856	Solvent
Ler WT	393.114	Solvent
Ler WT	194.993	Solvent
Ler WT	27.564	Solvent
Ler WT	410.264	Solvent
Ler WT	27.564	Solvent
Ler WT	85.492	Solvent
Ler WT	171.679	Solvent
Ler WT	46.328	Solvent
Ler WT	179.164	Solvent
Ler WT	276.105	Solvent
Ler WT	58.471	Solvent
Ler WT	84.148	Solvent
Ler WT	212.402	Solvent
Ler WT	274.85	Solvent
Ler WT	511.33	Solvent
Ler WT	399.592	Solvent
Ler WT	145.658	Solvent
Ler WT	189.676	Solvent
Ler WT	420.353	Solvent
Ler WT	66.668	Solvent
Ler WT	445.578	Solvent
Ler WT	102.283	Solvent
Ler WT	174.611	Solvent
Ler WT	27.564	Solvent
Ler WT	87.164	Solvent
Ler WT	60.168	Solvent
Ler WT	267.041	Solvent
Ler WT	35.939	Solvent
Ler WT	366.514	Solvent
Ler WT	41.666	Solvent
Ler WT	352.713	Solvent
Ler WT	116.324	Solvent
Ler WT	407.687	Solvent
Ler WT	178.846	Solvent
Ler WT	47.462	Solvent
Ler WT	423.677	Solvent
Ler WT	24.807	Solvent
Ler WT	497.928	Solvent
Ler WT	304.058	Solvent
Ler WT	182.638	Solvent
Ler WT	72.141	Solvent
Ler WT	210.326	Solvent
Ler WT	111.443	Solvent
Ler WT	440.485	Solvent
Ler WT	194.218	Solvent
Ler WT	99.325	Solvent
Ler WT	60.703	Solvent
Ler WT	98.326	Solvent
Ler WT	93.757	Solvent
Ler WT	230.693	Solvent
Ler WT	95.025	Solvent
Ler WT	28.11	Solvent
Ler WT	187.057	Solvent
Ler WT	237.293	Solvent
Ler WT	156.672	Solvent
Ler WT	17.969	Solvent
Ler WT	17.969	Solvent
Ler WT	119.418	Solvent
Ler WT	265.875	Solvent
Ler WT	187.929	Solvent
Ler WT	154.713	Solvent
Ler WT	149.201	Solvent
Ler WT	135.39	Solvent
Ler WT	161.489	Solvent
Ler WT	199.575	Solvent
Ler WT	279.809	Solvent
Ler WT	209.478	Solvent
Ler WT	215.593	Solvent
Ler WT	242.811	Solvent
Ler WT	245.65	Solvent
Ler WT	239.098	Solvent
Ler WT	162.193	Solvent
Ler WT	225.643	Solvent
Ler WT	181.052	KAR
Ler WT	223.962	KAR
Ler WT	244.254	KAR
Ler WT	124.693	KAR
Ler WT	84.329	KAR
Ler WT	125.543	KAR
Ler WT	255.805	KAR
Ler WT	180.432	KAR
Ler WT	173.978	KAR
Ler WT	326.051	KAR
Ler WT	497.084	KAR
Ler WT	114.215	KAR
Ler WT	312.012	KAR
Ler WT	232.157	KAR
Ler WT	148.979	KAR
Ler WT	153.037	KAR
Ler WT	219.747	KAR
Ler WT	140.261	KAR
Ler WT	217.918	KAR
Ler WT	155.973	KAR
Ler WT	231.265	KAR
Ler WT	369.662	KAR
Ler WT	358.758	KAR
Ler WT	234.692	KAR
Ler WT	225.354	KAR
Ler WT	240.67	KAR
Ler WT	299.127	KAR
Ler WT	316.496	KAR
Ler WT	377.669	KAR
Ler WT	176.429	KAR
Ler WT	433.658	KAR
Ler WT	424.271	KAR
Ler WT	413.161	KAR
Ler WT	413.161	KAR
Ler WT	359.006	KAR
Ler WT	301.093	KAR
Ler WT	77.596	KAR
Ler WT	186.183	KAR
Ler WT	448.674	KAR
Ler WT	66.21	KAR
Ler WT	393.235	KAR
Ler WT	178.866	KAR
Ler WT	56.556	KAR
Ler WT	238.921	KAR
Ler WT	263.259	KAR
Ler WT	308.566	KAR
Ler WT	298.866	KAR
Ler WT	244.174	KAR
Ler WT	181.094	KAR
Ler WT	76.038	KAR
Ler WT	437.998	KAR
Ler WT	360.9	KAR
Ler WT	225.997	KAR
Ler WT	144.873	KAR
Ler WT	194.368	KAR
Ler WT	157.499	KAR
Ler WT	183.337	KAR
Ler WT	264.462	KAR
Ler WT	216.545	KAR
Ler WT	282.945	KAR
Ler WT	133.007	KAR
Ler WT	160.876	KAR
Ler WT	328.096	KAR
Ler WT	124.937	KAR
Ler WT	381.764	KAR
Ler WT	343.669	KAR
Ler WT	120.226	KAR
Ler WT	344.38	KAR
Ler WT	300.946	KAR
Ler WT	93.554	KAR
Ler WT	279.528	KAR
Ler WT	284.15	KAR
Ler WT	366.619	KAR
Ler WT	287.181	KAR
Ler WT	116.959	KAR
Ler WT	228.543	KAR
Ler WT	213.051	KAR
Ler WT	281.504	KAR
Ler WT	302.492	KAR
Ler WT	29.687	KAR
Ler WT	157.137	KAR
Ler WT	299.323	KAR
Ler WT	85.78	KAR
Ler WT	221.883	KAR
Ler WT	20.067	KAR
Ler WT	196.892	KAR
Ler WT	82.23	KAR
Ler WT	103.795	KAR
Ler WT	84.329	KAR
Ler WT	45.668	KAR
Ler WT	49.346	KAR
Ler WT	164.149	KAR
Ler WT	89.741	KAR
Ler WT	92.431	KAR
Ler WT	223.835	KAR
Ler WT	193.143	KAR
Ler WT	218.372	KAR
Ler WT	207.187	KAR
Ler WT	105.695	KAR
Ler WT	113.865	KAR
kai2-1	15.167	Solvent
kai2-1	76.588	Solvent
kai2-1	69.543	Solvent
kai2-1	122.9	Solvent
kai2-1	151.041	Solvent
kai2-1	188.192	Solvent
kai2-1	96.942	Solvent
kai2-1	142.28	Solvent
kai2-1	92.449	Solvent
kai2-1	41.294	Solvent
kai2-1	106.953	Solvent
kai2-1	100.767	Solvent
kai2-1	54.08	Solvent
kai2-1	82.948	Solvent
kai2-1	24.038	Solvent
kai2-1	16.281	Solvent
kai2-1	11.025	Solvent
kai2-1	86.043	Solvent
kai2-1	17.673	Solvent
kai2-1	107.498	Solvent
kai2-1	108.388	Solvent
kai2-1	25.412	Solvent
kai2-1	122.448	Solvent
kai2-1	88.617	Solvent
kai2-1	48.028	Solvent
kai2-1	35.803	Solvent
kai2-1	19.545	Solvent
kai2-1	99.163	Solvent
kai2-1	140.044	Solvent
kai2-1	41.807	Solvent
kai2-1	38.589	Solvent
kai2-1	32.794	Solvent
kai2-1	42.726	Solvent
kai2-1	86.503	Solvent
kai2-1	105.283	Solvent
kai2-1	82.264	Solvent
kai2-1	94.365	Solvent
kai2-1	38.022	Solvent
kai2-1	25.987	Solvent
kai2-1	125.416	Solvent
kai2-1	307.868	Solvent
kai2-1	55.846	Solvent
kai2-1	40.469	Solvent
kai2-1	30.222	Solvent
kai2-1	243.898	Solvent
kai2-1	35.376	Solvent
kai2-1	55.135	Solvent
kai2-1	15.606	Solvent
kai2-1	40.951	Solvent
kai2-1	67.72	Solvent
kai2-1	99.382	Solvent
kai2-1	32.588	Solvent
kai2-1	119.594	Solvent
kai2-1	95.247	Solvent
kai2-1	45.049	Solvent
kai2-1	102.421	Solvent
kai2-1	41.807	Solvent
kai2-1	16.564	Solvent
kai2-1	80.545	Solvent
kai2-1	34.488	Solvent
kai2-1	79.304	Solvent
kai2-1	59.887	Solvent
kai2-1	39.067	Solvent
kai2-1	30.542	Solvent
kai2-1	19.929	Solvent
kai2-1	20.992	Solvent
kai2-1	28.616	Solvent
kai2-1	20.182	Solvent
kai2-1	19.588	Solvent
kai2-1	17.004	Solvent
kai2-1	14.957	Solvent
kai2-1	27.046	Solvent
kai2-1	98.959	Solvent
kai2-1	55.532	Solvent
kai2-1	39.652	Solvent
kai2-1	54.577	Solvent
kai2-1	32.072	Solvent
kai2-1	14.957	Solvent
kai2-1	27.294	Solvent
kai2-1	111.87	Solvent
kai2-1	31.198	Solvent
kai2-1	81.072	Solvent
kai2-1	39.716	Solvent
kai2-1	43.251	Solvent
kai2-1	103.854	Solvent
kai2-1	17.969	Solvent
kai2-1	51.722	Solvent
kai2-1	39.631	Solvent
kai2-1	37.208	Solvent
kai2-1	52.992	Solvent
kai2-1	134.894	Solvent
kai2-1	88.149	Solvent
kai2-1	25.412	Solvent
kai2-1	12.896	Solvent
kai2-1	3.952	Solvent
kai2-1	10.813	Solvent
kai2-1	9.896	Solvent
kai2-1	30.139	Solvent
kai2-1	194.316	Solvent
kai2-1	31.515	Solvent
kai2-1	23.479	Solvent
kai2-1	41.442	Solvent
kai2-1	120.927	Solvent
kai2-1	96.822	Solvent
kai2-1	100.072	Solvent
kai2-1	193.948	Solvent
kai2-1	103.318	Solvent
kai2-1	155.973	Solvent
kai2-1	146.386	Solvent
kai2-1	119.036	Solvent
kai2-1	75.31	Solvent
kai2-1	211.38	Solvent
kai2-1	125.119	Solvent
kai2-1	124.876	Solvent
kai2-1	126.463	Solvent
kai2-1	139.735	Solvent
kai2-1	78.011	Solvent
kai2-1	115.85	Solvent
kai2-1	148.869	Solvent
kai2-1	145.775	Solvent
kai2-1	121.78	Solvent
kai2-1	84.912	Solvent
kai2-1	58.406	Solvent
kai2-1	58.601	Solvent
kai2-1	65.75	Solvent
kai2-1	69.178	KAR
kai2-1	135.26	KAR
kai2-1	90.965	KAR
kai2-1	90.83	KAR
kai2-1	122.064	KAR
kai2-1	74.067	KAR
kai2-1	181.685	KAR
kai2-1	33.896	KAR
kai2-1	94.475	KAR
kai2-1	18.604	KAR
kai2-1	83.587	KAR
kai2-1	55.234	KAR
kai2-1	56.317	KAR
kai2-1	45.385	KAR
kai2-1	37.883	KAR
kai2-1	14.815	KAR
kai2-1	27.387	KAR
kai2-1	55.043	KAR
kai2-1	46.255	KAR
kai2-1	102.153	KAR
kai2-1	33.236	KAR
kai2-1	73.975	KAR
kai2-1	115.377	KAR
kai2-1	39.089	KAR
kai2-1	192.099	KAR
kai2-1	32.897	KAR
kai2-1	216.648	KAR
kai2-1	115.912	KAR
kai2-1	19.534	KAR
kai2-1	124.517	KAR
kai2-1	47.141	KAR
kai2-1	122.039	KAR
kai2-1	185.732	KAR
kai2-1	72.654	KAR
kai2-1	177.329	KAR
kai2-1	59.477	KAR
kai2-1	122.998	KAR
kai2-1	24.696	KAR
kai2-1	139.064	KAR
kai2-1	71.086	KAR
kai2-1	30.707	KAR
kai2-1	83.807	KAR
kai2-1	50.093	KAR
kai2-1	13.705	KAR
kai2-1	64.714	KAR
kai2-1	76.323	KAR
kai2-1	106.169	KAR
kai2-1	180.622	KAR
kai2-1	117.26	KAR
kai2-1	12.576	KAR
kai2-1	26.756	KAR
kai2-1	22.127	KAR
kai2-1	6.689	KAR
kai2-1	53.405	KAR
kai2-1	59.633	KAR
kai2-1	6.625	KAR
kai2-1	22.402	KAR
kai2-1	91.236	KAR
kai2-1	13.058	KAR
kai2-1	8.036	KAR
kai2-1	18.399	KAR
kai2-1	112.536	KAR
kai2-1	121.186	KAR
kai2-1	151.96	KAR
kai2-1	180.233	KAR
kai2-1	18.098	KAR
kai2-1	336.355	KAR
kai2-1	16.255	KAR
kai2-1	110.228	KAR
kai2-1	27.077	KAR
kai2-1	91.918	KAR
kai2-1	79.644	KAR
kai2-1	71.786	KAR
kai2-1	30.666	KAR
kai2-1	33.533	KAR
kai2-1	43.295	KAR
kai2-1	152.92	KAR
kai2-1	44.011	KAR
kai2-1	66.668	KAR
kai2-1	161.721	KAR
kai2-1	33.261	KAR
kai2-1	48.765	KAR
kai2-1	73.781	KAR
kai2-1	17.493	KAR
kai2-1	165.815	KAR
kai2-1	155.73	KAR
kai2-1	23.541	KAR
kai2-1	32.256	KAR
kai2-1	43.12	KAR
kai2-1	40.909	KAR
kai2-1	64.581	KAR
kai2-1	25.304	KAR
kai2-1	39.822	KAR
kai2-1	44.221	KAR
kai2-1	62.801	KAR
kai2-1	43.606	KAR
kai2-1	93.909	KAR
kai2-1	66.404	KAR
kai2-1	79.548	KAR
kai2-1	33.191	KAR
kai2-1	83.615	KAR
kai2-1	159.906	KAR
kai2-1	15.98	KAR
kai2-1	18.615	KAR
kai2-1	344.31	KAR
kai2-1	62.868	KAR
kai2-1	174.329	KAR
kai2-1	26.02	KAR
kai2-1	169.926	KAR
kai2-1	20.14	KAR
kai2-1	12.994	KAR
kai2-1	18.841	KAR
kai2-1	13.566	KAR
kai2-1	24.352	KAR
kai2-1	21.508	KAR
kai2-1	27.387	KAR
kai2-1	110.073	KAR
kai2-1	54.314	KAR
kai2-1	34.31	KAR
kai2-1	62.132	KAR
kai2-1	46.169	KAR
kai2-1	88.098	KAR
kai2-1	75.838	KAR
kai2-1	73.961	KAR
kai2-1	30.257	KAR
kai2-1	159.372	KAR
kai2-1	64.845	KAR
kai2-1	177.24	KAR
kai2-1	47.751	KAR
kai2-1	85.571	KAR
kai2-1	69.404	KAR
kai2-1	12.327	KAR
kai2-1	64.42	KAR
kai2-1	111.641	KAR
kai2-1	45.459	KAR
kai2-1	59.406	KAR
kai2-1	55.744	KAR
kai2-1	26.51	KAR
kai2-1	89.423	KAR
kai2-1	199.44	KAR
kai2-2	16.538	Solvent
kai2-2	151.246	Solvent
kai2-2	14.352	Solvent
kai2-2	19.534	Solvent
kai2-2	31.96	Solvent
kai2-2	13.566	Solvent
kai2-2	31.293	Solvent
kai2-2	20.83	Solvent
kai2-2	6.625	Solvent
kai2-2	18.191	Solvent
kai2-2	148.55	Solvent
kai2-2	193.034	Solvent
kai2-2	47.582	Solvent
kai2-2	140.359	Solvent
kai2-2	24.108	Solvent
kai2-2	89.444	Solvent
kai2-2	61.634	Solvent
kai2-2	499.766	Solvent
kai2-2	177.524	Solvent
kai2-2	88.976	Solvent
kai2-2	47.94	Solvent
kai2-2	15.223	Solvent
kai2-2	15.592	Solvent
kai2-2	148.179	Solvent
kai2-2	98.326	Solvent
kai2-2	115.587	Solvent
kai2-2	292.774	Solvent
kai2-2	300.936	Solvent
kai2-2	45.459	Solvent
kai2-2	32.262	Solvent
kai2-2	97.099	Solvent
kai2-2	106.129	Solvent
kai2-2	163.939	Solvent
kai2-2	209.602	Solvent
kai2-2	64.584	Solvent
kai2-2	107.64	Solvent
kai2-2	51.897	Solvent
kai2-2	93.168	Solvent
kai2-2	110.151	Solvent
kai2-2	29.494	Solvent
kai2-2	26.004	Solvent
kai2-2	24.96	Solvent
kai2-2	27.564	Solvent
kai2-2	54.364	Solvent
kai2-2	54.886	Solvent
kai2-2	53.519	Solvent
kai2-2	44.87	Solvent
kai2-2	46.818	Solvent
kai2-2	21.791	Solvent
kai2-2	31.488	Solvent
kai2-2	63.427	Solvent
kai2-2	34.866	Solvent
kai2-2	34.094	Solvent
kai2-2	106.397	Solvent
kai2-2	37.032	Solvent
kai2-2	116.324	Solvent
kai2-2	74.089	Solvent
kai2-2	106.397	Solvent
kai2-2	25.412	Solvent
kai2-2	88.655	Solvent
kai2-2	86.508	Solvent
kai2-2	93.27	Solvent
kai2-2	18.49	Solvent
kai2-2	13.782	Solvent
kai2-2	16.653	Solvent
kai2-2	27.906	Solvent
kai2-2	15.592	Solvent
kai2-2	81.976	Solvent
kai2-2	57.588	Solvent
kai2-2	35.083	Solvent
kai2-2	129.579	Solvent
kai2-2	188.816	Solvent
kai2-2	123.776	Solvent
kai2-2	75.687	Solvent
kai2-2	82.875	Solvent
kai2-2	45.501	Solvent
kai2-2	98.961	Solvent
kai2-2	8.036	Solvent
kai2-2	31.427	Solvent
kai2-2	59.406	Solvent
kai2-2	226.174	Solvent
kai2-2	15.592	Solvent
kai2-2	14.189	Solvent
kai2-2	106.075	Solvent
kai2-2	91.252	Solvent
kai2-2	121.406	Solvent
kai2-2	29.236	Solvent
kai2-2	104.688	Solvent
kai2-2	157.101	Solvent
kai2-2	174.611	Solvent
kai2-2	170.85	Solvent
kai2-2	150.985	Solvent
kai2-2	135.987	Solvent
kai2-2	23.389	Solvent
kai2-2	180.59	Solvent
kai2-2	128.356	Solvent
kai2-2	281.666	Solvent
kai2-2	159.06	Solvent
kai2-2	70.598	Solvent
kai2-2	284.24	Solvent
kai2-2	87.707	Solvent
kai2-2	49.307	Solvent
kai2-2	32.672	Solvent
kai2-2	54.608	Solvent
kai2-2	179.831	KAR
kai2-2	79.362	KAR
kai2-2	19.588	KAR
kai2-2	114.398	KAR
kai2-2	31.967	KAR
kai2-2	22.223	KAR
kai2-2	68.909	KAR
kai2-2	122.929	KAR
kai2-2	95.583	KAR
kai2-2	66.382	KAR
kai2-2	86.046	KAR
kai2-2	144.19	KAR
kai2-2	114.994	KAR
kai2-2	149.175	KAR
kai2-2	136.502	KAR
kai2-2	37.491	KAR
kai2-2	25.412	KAR
kai2-2	16.538	KAR
kai2-2	73.472	KAR
kai2-2	65.215	KAR
kai2-2	30.445	KAR
kai2-2	27.906	KAR
kai2-2	75.209	KAR
kai2-2	68.217	KAR
kai2-2	93.757	KAR
kai2-2	40.181	KAR
kai2-2	11.365	KAR
kai2-2	11.365	KAR
kai2-2	9.745	KAR
kai2-2	19.196	KAR
kai2-2	20.719	KAR
kai2-2	30.445	KAR
kai2-2	67.658	KAR
kai2-2	26.149	KAR
kai2-2	115.931	KAR
kai2-2	58.924	KAR
kai2-2	13.782	KAR
kai2-2	38.981	KAR
kai2-2	65.344	KAR
kai2-2	68.245	KAR
kai2-2	107.64	KAR
kai2-2	13.643	KAR
kai2-2	95.185	KAR
kai2-2	47.141	KAR
kai2-2	103.3	KAR
kai2-2	40.93	KAR
kai2-2	145.05	KAR
kai2-2	20.349	KAR
kai2-2	89.741	KAR
kai2-2	198.123	KAR
kai2-2	75.687	KAR
kai2-2	108.623	KAR
kai2-2	78.278	KAR
kai2-2	86.112	KAR
kai2-2	67.292	KAR
kai2-2	87.902	KAR
kai2-2	206.511	KAR
kai2-2	31.185	KAR
kai2-2	24.654	KAR
kai2-2	26.149	KAR
kai2-2	210.903	KAR
kai2-2	127.271	KAR
kai2-2	71.666	KAR
kai2-2	105.068	KAR
kai2-2	71.56	KAR
kai2-2	86.508	KAR
kai2-2	73.368	KAR
kai2-2	67.573	KAR
kai2-2	63.636	KAR
kai2-2	225.963	KAR
kai2-2	149.795	KAR
kai2-2	184.493	KAR
kai2-2	213.415	KAR
kai2-2	176.429	KAR
kai2-2	306.835	KAR
kai2-2	37.237	KAR
kai2-2	56.657	KAR
kai2-2	227.73	KAR
kai2-2	123.592	KAR
kai2-2	14.189	KAR
kai2-2	146.736	KAR
kai2-2	155.67	KAR
kai2-2	23.47	KAR
kai2-2	162.135	KAR
kai2-2	120.982	KAR
kai2-2	309.677	KAR
kai2-2	352.291	KAR
kai2-2	67.573	KAR
kai2-2	290.643	KAR
kai2-2	53.908	KAR
kai2-2	25.338	KAR
kai2-2	331.29	KAR
kai2-2	89.677	KAR
kai2-2	115.39	KAR
kai2-2	33.362	KAR
kai2-2	80.503	KAR
kai2-2	70.166	KAR
kai2-2	177.363	KAR
kai2-2	133.022	KAR
kai2-2	195.76	KAR
kai2-2	85.78	KAR
kai2-2	130.717	KAR
kai2-2	95.045	KAR
kai2-2	403.948	KAR
kai2-2	457.437	KAR
kai2-2	116.242	KAR
kai2-2	337.463	KAR
kai2-2	90.856	KAR
kai2-2	456.287	KAR
kai2-2	121.421	KAR
kai2-2	61.201	KAR
kai2-2	119.577	KAR
kai2-2	115.784	KAR
kai2-2	108.955	KAR
kai2-2	76.113	KAR
kai2-2	139.576	KAR
kai2-2	128.253	KAR
kai2-2	72.351	KAR
kai2-2	37.237	KAR
kai2-2	97.628	KAR
kai2-2	206.742	KAR
kai2-2	50.11	KAR
kai2-2	188.367	KAR
kai2-2	113.146	KAR
kai2-2	30.817	KAR
kai2-2	84.621	KAR
kai2-2	52.007	KAR
kai2-2	33.646	KAR
kai2-2	205.756	KAR
kai2-2	151.826	KAR
kai2-2	131.644	KAR
kai2-2	139.199	KAR
kai2-2	73.368	KAR
kai2-2	113.414	KAR
kai2-2	77.104	KAR
kai2-2	72.43	KAR
kai2-2	110.942	KAR
kai2-2	39.753	KAR
kai2-2	19.49	KAR
kai2-2	76.784	KAR
kai2-2	36.254	KAR
kai2-2	32.439	KAR
kai2-2	41.346	KAR
kai2-2	33.533	KAR
kai2-2	35.567	KAR
kai2-2	37.083	KAR
kai2-2	57.588	KAR
kai2-2	49.076	KAR
kai2-2	33.191	KAR
kai2-2	78.278	KAR
kai2-2	59.661	KAR
kai2-2	47.141	KAR
kai2-2	34.702	KAR
kai2-2	28.777	KAR
kai2-2	105.483	KAR
max2-8	41.711	Solvent
max2-8	51.011	Solvent
max2-8	66.382	Solvent
max2-8	86.837	Solvent
max2-8	143.397	Solvent
max2-8	46.328	Solvent
max2-8	148.051	Solvent
max2-8	95.979	Solvent
max2-8	148.755	Solvent
max2-8	235.46	Solvent
max2-8	175.198	Solvent
max2-8	94.463	Solvent
max2-8	95.025	Solvent
max2-8	261.172	Solvent
max2-8	90.121	Solvent
max2-8	116.959	Solvent
max2-8	140.538	Solvent
max2-8	25.743	Solvent
max2-8	12.615	Solvent
max2-8	25.412	Solvent
max2-8	13.889	Solvent
max2-8	76.19	Solvent
max2-8	73.598	Solvent
max2-8	48.357	Solvent
max2-8	164.554	Solvent
max2-8	15.807	Solvent
max2-8	107.042	Solvent
max2-8	13.155	Solvent
max2-8	14.352	Solvent
max2-8	10.415	Solvent
max2-8	178.146	Solvent
max2-8	201.62	Solvent
max2-8	78.232	Solvent
max2-8	16.255	Solvent
max2-8	177.792	Solvent
max2-8	69.819	Solvent
max2-8	158.911	Solvent
max2-8	52.768	Solvent
max2-8	50.713	Solvent
max2-8	75.899	Solvent
max2-8	34.31	Solvent
max2-8	37.771	Solvent
max2-8	145.06	Solvent
max2-8	61.015	Solvent
max2-8	43.432	Solvent
max2-8	89.42	Solvent
max2-8	44.488	Solvent
max2-8	21.791	Solvent
max2-8	49.691	Solvent
max2-8	25.338	Solvent
max2-8	34.537	Solvent
max2-8	50.11	Solvent
max2-8	52.007	Solvent
max2-8	36.411	Solvent
max2-8	32.672	Solvent
max2-8	278.103	Solvent
max2-8	133.861	Solvent
max2-8	255.392	Solvent
max2-8	21.082	Solvent
max2-8	158.545	Solvent
max2-8	83.104	Solvent
max2-8	201.517	Solvent
max2-8	183.252	Solvent
max2-8	250.58	Solvent
max2-8	141.759	Solvent
max2-8	7.796	Solvent
max2-8	96.157	Solvent
max2-8	143.039	Solvent
max2-8	153.53	Solvent
max2-8	102.432	Solvent
max2-8	61.911	Solvent
max2-8	201.357	Solvent
max2-8	41.666	Solvent
max2-8	57.058	Solvent
max2-8	39.753	Solvent
max2-8	57.058	Solvent
max2-8	95.045	Solvent
max2-8	174.426	Solvent
max2-8	104.778	Solvent
max2-8	121.983	Solvent
max2-8	164.551	Solvent
max2-8	30.445	Solvent
max2-8	19.876	Solvent
max2-8	178.686	KAR
max2-8	82.875	KAR
max2-8	111.71	KAR
max2-8	82.254	KAR
max2-8	61.634	KAR
max2-8	153.728	KAR
max2-8	130.062	KAR
max2-8	181.638	KAR
max2-8	337.185	KAR
max2-8	212.402	KAR
max2-8	58.504	KAR
max2-8	40.181	KAR
max2-8	72.979	KAR
max2-8	163.22	KAR
max2-8	87.273	KAR
max2-8	77.375	KAR
max2-8	36.619	KAR
max2-8	99.421	KAR
max2-8	25.412	KAR
max2-8	107.481	KAR
max2-8	72.22	KAR
max2-8	131.036	KAR
max2-8	110.151	KAR
max2-8	79.554	KAR
max2-8	36.775	KAR
max2-8	35.137	KAR
max2-8	194.143	KAR
max2-8	47.94	KAR
max2-8	93.757	KAR
max2-8	65.518	KAR
max2-8	48.882	KAR
max2-8	81.628	KAR
max2-8	36.619	KAR
max2-8	72.509	KAR
max2-8	70.598	KAR
max2-8	82.23	KAR
max2-8	79.53	KAR
max2-8	144.715	KAR
max2-8	84.979	KAR
max2-8	70.409	KAR
max2-8	133.221	KAR
max2-8	51.16	KAR
max2-8	160.012	KAR
max2-8	68.217	KAR
max2-8	157.306	KAR
max2-8	26.222	KAR
max2-8	95.583	KAR
max2-8	89.656	KAR
max2-8	41.666	KAR
max2-8	191.393	KAR
max2-8	176.623	KAR
max2-8	62.187	KAR
max2-8	78.011	KAR
max2-8	109.771	KAR
max2-8	59.374	KAR
max2-8	93.554	KAR
max2-8	98.326	KAR
max2-8	75.209	KAR
max2-8	35.137	KAR
max2-8	67.292	KAR
max2-8	38.293	KAR
max2-8	30.817	KAR
max2-8	19.49	KAR
max2-8	17.541	KAR
max2-8	21.44	KAR
max2-8	35.567	KAR
max2-8	40.133	KAR
max2-8	29.494	KAR
max2-8	27.356	KAR
max2-8	46.939	KAR
max2-8	31.967	KAR
max2-8	56.556	KAR
max2-8	34.094	KAR
max2-8	233.048	KAR
max2-8	29.494	KAR
max2-8	187.2	KAR
max2-8	83.332	KAR
max2-8	117.736	KAR
max2-8	263.181	KAR
max2-8	72.529	KAR
max2-8	263.381	KAR
max2-8	41.848	KAR
max2-8	68.661	KAR
max2-8	74.6	KAR
max2-8	119.466	KAR
max2-8	27.701	KAR
max2-8	305.996	KAR
max2-8	113.648	KAR
max2-8	136.378	KAR
max2-8	308.612	KAR
max2-8	219.655	KAR
max2-8	33.305	KAR
max2-8	121.421	KAR
max2-8	33.362	KAR
max2-8	325.701	KAR
max2-8	104.905	KAR
max2-8	88.397	KAR
max2-8	321.593	KAR
max2-8	225.088	KAR
max2-8	80.125	KAR
max2-8	302.26	KAR
max2-8	230.656	KAR
max2-8	117.752	KAR
max2-8	111.369	KAR
max2-8	130.819	KAR
max2-8	109.425	KAR
max2-8	254.55	KAR
max2-8	85.492	KAR
max2-8	78.196	KAR
max2-8	129.754	KAR
max2-8	113.648	KAR
max2-8	104.251	KAR
max2-8	73.368	KAR
max2-8	50.563	KAR
max2-8	67.207	KAR
max2-8	130.368	KAR
max2-8	152.475	KAR
max2-8	71.719	KAR
max2-8	177.374	KAR
max2-8	310.199	KAR
max2-8	151.675	KAR
max2-8	171.165	KAR
max2-8	65.952	KAR
max2-8	77.962	KAR
max2-8	61.17	KAR
max2-8	92.598	KAR
max2-8	77.62	KAR
max2-8	66.525	KAR

[truncated: 38 more sheets: Figure 3C, Figure 3D, Figure 3E, Figure 3F, Figure 4A, Figure 4C, Figure 4D, Figure 5A, Figure 5B, Figure 5C, Figure 5D, Figure 5E, Figure 5F, Figure 5G, Figure 6, Figure 7A, Figure 7B, Figure 7C, Figure 7D, Figure 7E …]
